# Supplementary material for: A Novel Approach for the Preparation of Tetrathionate Ionic Liquids and Study of Their Sulfur Dissolution Properties
Source: Int J Mol Sci. 2025 Oct 9;26(19):9823. doi: 10.3390/ijms26199823 (PMC12524832; doi:10.3390/ijms26199823)
Supplement: Supplementary file 1 [file ijms-26-09823-s001.zip]

Archive with 1 entries (1 files):
- ijms-3912735-supplementary.pdf
